# Supplementary material for: Management of Autism Spectrum Disorder in Italian Units of Child and Adolescent Mental Health: Diagnostic and Referral Pathways
Source: Brain Sci. 2022 Feb 14;12(2):263. doi: 10.3390/brainsci12020263 (PMC8870086; doi:10.3390/brainsci12020263)
Supplement: Supplementary file 1 [file brainsci-12-00263-s001.zip]

Archive with 1 entries (1 files):
- brainsci-1541475-supplementary - final.pdf
